# Supplementary material for: Isolation and Functional Characterization of a LEAFY Gene in Mango (Mangifera indica L.)
Source: Int J Mol Sci. 2022 Apr 2;23(7):3974. doi: 10.3390/ijms23073974 (PMC9000169; doi:10.3390/ijms23073974)
Supplement: Supplementary file 1 [file ijms-23-03974-s001.zip]

Archive with 1 entries (1 files):
- 7. ijms-1635223-supplementary (1).pdf
